# Supplementary material for: Distinct immunological and molecular signatures underpinning influenza vaccine responsiveness in the elderly
Source: Nat Commun. 2022 Nov 12;13:6894. doi: 10.1038/s41467-022-34487-z (PMC9653450; doi:10.1038/s41467-022-34487-z)
Supplement: Supplementary file 3 — Source Data [file 41467_2022_34487_MOESM3_ESM.xlsx]

## Sheet: Figure 1
Figure 1
The displayed venn diagrams were generated by the IDs of vaccinees stratified according to their HAI titre.
1st study								2nd study
	H1N1		H3N2		B strain				H1N1		H3N2		B strain
	V1	V4	V1	V4	V1	V4			V1	V4	V1	V4	V1	V4
I-780	20	40	320	6540	20	40		I-4964	80	80	80	160	40	40
I-042	0	1280	160	5120	80	640		I-4452	40	80	40	80	40	40
I-710	0	1280	320	2560	40	640		I-6908	20	40	160	320	40	10
I-573	160	0	640	80	80	80		I-5068	10	10	0	0	0	0
I-502	40	1280	80	5120	40	40		I-5724	80	160	160	160	10	10
I-674	0	160	160	2560	40	80		I-6439	10	10	10	10	10	10
I-831	80	160	1280	5120	40	80		I-9116	20	20	160	160	0	0
I-053	80	40	80	5120	10	10		I-9853	160	320	40	80	20	40
I-443	80	160	80	160	40	40		I-4236	10	10	0	0	10	10
I-279	160	160	80	80	40	40		I-0845	320	320	160	320	160	160
I-147	320	320	40	80	80	160		I-8212	10	80	0	1280	10	40
I-955	0	160	320	320	80	160		I-7862	0	160	0	320	0	80
I-413	160	80	320	160	80	160		I-5505	10	80	0	640	0	320
I-166	0	320	0	1280	10	320		I-3615	10	160	0	320	10	80
I-188	160	160	160	640	80	40		I-4137	0	160	80	1280	0	320
I-140	0	320	1280	10240	160	160		I-0120	20	80	640	5120	20	80
I-217	80	1280	1280	2560	80	1280		I-3396	0	320	0	10240	10	160
I-866	80	1280	640	2560	40	160		I-7830	0	160	0	320	10	160
I-274	320	1280	320	5120	640	1280		I-4445	80	320	320	10240	40	320
I-185	0	640	320	5120	160	640		I-4229	0	320	0	5120	0	320
I-743	80	320	80	320	40	80		I-8876	0	160	0	320	0	160
I-150	80	320	1280	2560	80	640		I-7409	0	80	320	10240	0	160
I-441	0	2560	320	1280	80	320		I-8268	0	640	0	640	0	320
I-941	320	320	160	160	20	40		I-4717	160	640	40	1280	0	320
I-326	0	320	0	640	20	40		I-2641	0	160	0	160	80	320
I-776	10	10	80	2560	20	10		I-9783	0	40	0	10240	0	80
I-566	160	320	160	1280	40	80		I-0007	80	320	0	640	0	80
I-409	0	40	80	320	20	40		I-5865	80	320	0	640	0	320
I-242	0	2560	0	320	40	160		I-6116	40	320	20	320	0	160
I-878	80	40	0	320	20	80		I-3594	0	640	80	640	0	320
I-235	20	20	0	1280	40	160		I-3951	40	320	80	1280	0	80
I-861	20	2560	80	5120	40	80		I-7672	160	640	40	1280	80	640
I-842	0	640	0	640	20	40		I-0992	80	320	0	640	0	80
I-080	80	1280	40	2560	20	40		I-4124	40	640	0	640	10	640
								I-0602	0	320	20	1280	0	80
								I-2597	80	640	80	640	20	80
								I-5241	0	160	320	10240	0	160
								I-8135	0	160	320	10240	80	640
								I-6169	80	320	20	640	0	40
								I-8596	0	1280	320	10240	0	160
								I-2011	0	1280	0	2560	0	1280
								I-2419	0	1280	20	1280	20	80
								I-7174	0	640	0	1280	10	320
								I-8520	80	320	320	20480	40	160
								I-2078	0	320	0	320	20	80
								I-5800	0	320	160	1280	40	160
								I-0819	0	320	80	1280	40	160
								I-3607	0	5120	0	320	20	160
								I-3425	0	1280	40	1280	40	320
								I-4823	0	1280	0	2560	20	160
								I-3911	0	320	0	640	40	320
								I-4484	0	1280	0	2560	0	640
								I-4011	40	160	640	5120	40	160
								I-0510	0	320	0	1280	0	640
								I-5545	0	1280	0	1280	0	640
								I-0740	0	2560	160	1280	80	1280
								I-0030	0	640	0	640	80	320
								I-7258	20	160	40	1280	20	640
								I-9622	160	1280	320	10240	160	1280
								I-6539	40	320	320	10240	80	640
								I-2236	80	640	320	2560	0	320
								I-9686	40	320	20	80	20	1280
								I-5329	0	160	80	320	0	160
								I-7063	0	160	20	1280	0	320
								I-2185	40	160	40	160	40	160
								I-5480	0	320	80	1280	80	1280
								I-7520	160	1280	0	640	0	640
								I-3547	0	320	0	20480	0	160
								I-5699	40	320	20	640	20	80
								I-5402	0	640	0	320	0	160
								I-0581	80	1280	0	1280	40	320
								I-8619	0	1280	0	2560	0	160
								I-7013	160	640	160	640	0	160
								I-5452	0	1280	0	1280	0	320
								I-1781	20	320	40	640	0	160
								I-5470	0	160	160	1280	0	160
								I-9305	0	40	640	5120	0	6740
								I-3969	1280	5120	640	10240	0	160
								I-5127	0	320	80	20480	0	320
								I-4507	0	160	0	640	0	160
								I-8121	20	160	0	2560	80	320
								I-8643	0	80	20	160	80	160
								I-3516	20	80	20	640	80	80
								I-5849	10	160	20	320	20	10
								I-8169	0	320	160	1280	0	0
								I-9516	10	160	0	320	0	0
								I-7989	160	640	20	640	40	80
								I-7798	0	80	0	320	0	10
								I-0123	0	40	0	320	0	10
								I-3751	20	160	10	80	0	10
								I-0328	0	320	80	320	0	10
								I-9493	0	80	40	1280	20	40
								I-1178	40	1280	0	640	160	320
								I-2348	0	320	0	640	80	160
								I-6869	0	640	0	320	0	0
								I-0853	0	1280	80	320	320	640
								I-7618	320	1280	320	1280	160	320
								I-4641	40	160	20	160	160	320
								I-6521	320	10240	640	5120	320	640
								I-8651	0	80	320	640	40	160
								I-8947	0	160	10	10	0	40
								I-0269	0	40	640	1280	80	320
								I-1184	0	160	320	640	0	80
								I-0431	40	640	320	320	20	640
								I-8764	0	40	80	160	0	160
								I-8700	0	160	1280	2560	80	320
								I-1467	40	160	320	640	0	160
								I-4482	10	10	0	5120	20	80
								I-1114	0	20	40	160	10	40
								I-2604	0	20	320	10240	0	40
								I-5592	10	20	80	640	10	40
								I-8245	40	80	20	1280	20	80
								I-1090	40	80	80	320	20	80
								I-9087	10	20	40	1280	0	160
								I-9580	80	160	0	160	0	40
								I-4993	10	10	320	20480	0	40
								I-8928	10	20	0	90	20	80
								I-7142	10	20	20	160	10	40
								I-2562	160	160	320	5120	20	160
								I-6086	160	160	0	640	10	40
								I-7300	640	640	320	1280	0	40
								I-0669	80	80	160	640	10	160
								I-0841	160	160	80	320	0	80
								I-2759	160	160	320	10240	20	640
								I-0772	320	640	1280	5120	0	80
								I-0407	320	640	0	1280	0	160
								I-9718	80	160	160	1280	40	320
								I-8210	10	10	0	1280	0	160
								I-7031	10	20	0	40	0	40
								I-4408	320	640	640	5120	0	320
								I-1504	160	320	320	20480	40	640
								I-8654	10	10	0	5120	40	160
								I-8550	40	80	160	1280	20	80
								I-6534	320	640	160	1280	160	640
								I-8342	20	40	80	1280	20	80
								I-6386	40	80	0	1280	40	640
								I-1973	160	320	0	2560	0	160
								I-2309	320	640	0	1280	80	640
								I-8093	320	640	0	320	0	160
								I-5776	640	1280	80	640	40	160
								I-0436	320	640	0	320	20	640
								I-6951	160	320	40	160	40	160
								I-4280	640	1280	320	1280	80	320
								I-9969	160	320	640	5120	0	160
								I-3468	0	0	320	5120	0	640
								I-1525	80	160	80	640	40	160
								I-7301	160	320	320	10240	80	320
								I-0083	1280	2560	160	1280	0	160
								I-0320	2560	5120	80	640	0	40
								I-5764	0	0	160	640	0	160
								I-4653	20	80	10	20	10	10
								I-3865	0	80	160	320	20	40
								I-7204	20	80	320	320	10	20
								I-3701	40	160	80	160	80	80
								I-4826	20	160	1280	1280	80	160
								I-9068	40	80	0	320	20	40
								I-4056	10	10	0	320	10	20
								I-3559	10	10	20	320	10	20
								I-4029	10	10	0	320	80	160
								I-7990	10	10	0	80	40	40
								I-1014	40	40	20	80	20	20
								I-7005	10	10	0	1280	10	10
								I-3256	40	40	160	640	20	40
								I-1106	10	20	20	160	10	10
								I-6453	10	20	20	160	10	10
								I-9769	0	0	0	320	0	0
								I-3508	160	320	0	160	10	10
								I-7955	320	640	320	5120	0	0
								I-2369	160	160	80	320	10	10
								I-4310	10	10	320	10240	0	0
								I-0601	0	0	0	320	0	0
								I-3720	640	1280	0	320	40	40
								I-9386	640	1280	0	1280	10	10
								I-0493	10	10	0	320	0	0
								I-3373	80	160	80	640	40	80
								I-3096	40	80	20	160	10	10
								I-9524	80	160	20	80	40	80
								I-4421	160	160	1280	20480	10	20
								I-7367	80	160	40	640	160	320
								I-0793	10	10	0	1280	10	10
								I-4634	10	10	80	640	40	80
								I-6436	40	80	20	320	20	40
								I-8575	40	40	20	80	640	1280
								I-3642	160	160	320	2560	160	320
								I-0289	80	80	0	640	40	80
								I-7875	40	40	320	5120	20	40
								I-5846	320	640	40	160	80	160
								I-7382	320	640	80	640	80	80
								I-9888	320	640	0	640	640	640
								I-5418	40	80	40	640	160	160
								I-9918	80	160	0	80	0	0
								I-8315	160	320	40	320	320	320
								I-0258	320	640	40	320	80	160
								I-9826	0	20	40	640	10	10
								I-0481	0	20	320	20480	10	20
								I-3124	0	0	640	2560	0	0
								I-4462	640	1280	320	640	80	320
								I-0065	160	320	160	320	80	320
								I-6765	0	0	160	320	0	1280
								I-1320	40	80	640	1280	80	320

## Sheet: Figure 2
Figure 2
A)	APRIL	CD30	CD40L	CCL11	CCL24	CXCL5	CXCL10	CCL22	CXCL13	HGF	IL-7	SCF	TSLP	VEGF-A	IFNγ	IL-1β	IL-12p70	IL-16	IL-17A	IL-18	CCL2	CCL8	MIF	CCL3	CCL4	CCL20	MMP-1	SDF-1α	TNFα	TNF-RII	IL-2
	26,7119765*	2.37496	0.199041	0.538525	0.322479	0.264418	0.0721773	1.14791	0.992012	1.75407	1.17144	1.27598	4.43178	22,4192091*	4.27076	15,6218647*	1.03324	1.42677	0.285655	0.710919	0.563247	0.767703	1.73034	0.421969	34,379936*	4.56229	0.799266	1465,77898*	2.80218	20,4635725*	4,09348915*
	0.659789	1.15069	0.191779	0.604311	0.703435	4.64489	0.741972	1.53728	1.18482	2.47935	2.03607	3.84138	1.16235	0.595332	2.11011	1.75921	0.945922	0.931725	0.285655	2.85022	2.43677	1.004	0.567057	0.58846	3.08036	3.48032	4.37466	0.590135	1.81173	0.752979	1.20033
	0.482376	0.790338	0.132495	0.859966	0.368449	0.802996	0.1951	0.744085	0.669632	0.864674	1.11566	0.705201	0	0.993036	1.61372	0	0.861517	0.87246	0.0468701	0.767217	0.379318	1.14379	0.569974	0.37317	1.18668	1.00881	1.0369	0.305433	1.01228	0.391034	1.66444
	0.737194	0.887651	0.147495	0.793133	0.264074	0.405734	0.24757	0.647621	0.96847	1.15696	0.818148	3.27991	0	0.368797	1.69675	1.38557	0.902264	1.30384	0	1.39434	0.368887	0.47926	0.857461	0.402832	1.55329	0.929163	0.349076	0.534639	1.23874	0.892647	0
	0.513514	1.67418	0.587598	0.94105	0.250043	0.485458	0.157903	0.420038	0.878254	0.908221	0	0.536656	0.502591	0.160212	1.86101	0	0.945922	1.06617	0	1.16523	0.714857	1.02619	0.732883	0.890824	1.20067	2.50065	2.8923	0.347398	1.35334	0.416768	0
	0.387233	1.23352	0.440103	0.681933	0.493706	1.42164	0.224168	0.208398	0.732296	0.545484	0.483451	1.35146	0.642487	0.611708	1.37004	0	0.733454	0.770905	0	1.16523	0.380787	1.88487	0.50706	0.402832	4.51708	0	0.29137	0.353975	1.01228	0.460589	0.9399
	0.683727	0.113566	0	0.0831783	0.17652	0.247982	0.0965648	0.366402	0.442887	0.0606622	0	0	0	1.57053	0.740072	2.53935	0.774201	0.161881	0	0	0.0665495	0.142003	0.442063	0	2.1274	0	0.0759661	0.549294	1.18145	1.07409	2.07679
	0.302153	0.678812	0.0528553	0.681933	0.140267	0.174019	0.24757	0.39653	0.541606	1.11388	0.818148	0.471513	0	1.00143	1.01264	18,7372427*	1.07981	0.66541	0.368944	1.68238	0.353462	0.410477	0.58164	0.343508	0.866114	0.601528	0.229961	0.280249	4.99864	0.379846	1.20033
	0.425923	0.364234	0.257491	6.43045	2.31815	0.653648	1.4984	1.83859	0	3.16153	1.51357	0.770344	0	3.29044	0	0	0	1.14067	0.776271	0	0.626021	0.335038	1.71009	0.0644914	1.1277	0	2.64017	1.68997	0	0.452571	0
	0.28723	0.0373068	2.80835	0.15791	3.59191	1.43475	1.12956	3.21264	0	0.551655	0.266828	1.18188	0	0.346068	0	0	0	1.50531	0	2.21432	0.150596	3.54331	1.09195	0.622716	1.72547	0	2.92923	1.57748	0	0.56893	0
	* Excluded values
B)
	APRIL				CD30				CD40L				CCL11				CCL24				CXCL5				CXCL10				CCL22				CXCL13				HGF				IL-7				SCF				TSLP
	1/3	7	21	70	1/3	7	21	70	1/3	7	21	70	1/3	7	21	70	1/3	7	21	70	1/3	7	21	70	1/3	7	21	70	1/3	7	21	70	1/3	7	21	70	1/3	7	21	70	1/3	7	21	70	1/3	7	21	70	1/3
	1.17836	1.08711	1.09186	1.32271	1.26097	2.70746	1.01925	1.36486	0.66663	1.68349	2.06618	2.23661	0.56311	0.857656	0.953241	1.10751	1.67041	1.6033	1.52985	1.90336	0.866807	1.03331	1.0783	1.49731	1.12135	1.10695	1.01794	1.07555	1.29677	1.3203	1.2367	1.2977	1.90226	1.23005	0.00109803	0.00140697	1.10573	0.989669	0.967698	1.00917	1.09416	1.41057	1.60827	1.12542	0.771075	0.972387	0.843999	1.07998	2.17525
	1.08779	1.00569	1.1715	1.22761	0.998461	1.08912	0.741862	0.518041	0.535397	1.63763	1.96262	2.35828	0.669918	1.08234	0.904306	1.17547	1.47824	1.43066	1.39842	1.67669	0.795727	0.773141	0.888419	0.815387	1.07237	1.04741	1.15752	1.3248	1.30115	1.24383	1.22353	1.27675	1.78796	1.28622	0.00097558	0.00117801	1.22232	1.1137	1.02463	1.15831	0.975754	1.05632	1.17079	0.905654	0.81072	0.940014	0.92924	0.864648	1.93931
	1.336	0.837878	1.03876	1.15386	3.56567	2.41296	1.29997	0.919583	0.410476	1.21493	1.3624	1.52384	0.509864	1.12925	1.0521	1.18636	1.04473	1.57985	1.01434	1.27887	0.546851	0.960569	0.906189	1.10311	2.36843	2.50129	1.07064	1.26703	0.901222	1.24802	1.08435	1.4249	2.45237	1.42346	0.00114103	0.00107258	0.996074	1.0183	0.923669	1.10921	0.794636	0.975643	0.896034	0.764622	0.84526	1.13511	1.07874	0.785714	0
	1.18773	0.831459	1.29629	1.29794	1.53961	2.10282	5.73709	1.08216	0.696146	1.09138	3.25323	2.3851	0.722289	1.1009	1.26704	1.26323	1.50835	1.63599	1.67121	1.58981	0.908122	0.910074	1.38178	1.26789	1.56379	0.980461	2.22935	1.06271	1.46	1.18444	1.35073	1.25821	1.8225	1.18469	0.00139747	0.00101537	1.53404	0.996966	1.01267	1.31448	1.14887	1.58689	1.80147	0.926814	0.915334	0.88634	1.03322	1.27013	0
	1.39765	0.942221	0.975769	1.05489	2.81039	4.5888	1.00054	0.766748	0.544179	1.737	2.35847	2.68848	0.531425	0.938247	1.22912	1.28684	0.663836	2.41439	2.80598	2.31384	0.610701	0.506624	1.12827	0.873963	5.7645	2.17493	1.32285	2.15949	0.883442	1.56483	1.65541	2.14101	3.02858	2.59574	0.00122117	0.00106387	0.905005	0.686402	1.00328	1.16817	0	0	0	0	0.765126	1.56073	1.56866	1.78772	0
	1.23708	0.973981	1.1111	1.45655	1.50401	2.95053	1.05507	0.883637	0.463146	1.22464	1.5145	0	0.467118	0.80944	0.860805	0.776909	1.25422	1.29754	1.12521	0.657407	0.588547	0.797344	0.816666	0.626174	1.4442	1.13713	0.925098	0.346303	1.01373	1.24666	1.2915	2.59687	1.78581	1.18584	0.00111471	0.00086417	0.848688	1.09403	1.04679	1.40559	1.14887	1.27494	1.24596	0.837698	0.93276	0.918076	0.853073	0	1.70161
	1.32197	1.24192	1.31257	1.42976	1.20581	3.78532	1.54384	1.14395	0	0	0	0	0.709915	1.15535	1.39688	1.51868	1.50114	1.42321	1.36111	1.56566	1.06707	1.66958	1.8197	1.55831	1.22614	1.29493	1.51653	1.60235	1.48139	1.73564	1.66988	2.03648	1.50846	1.34778	0.00111471	0.00111274	1.1922	2.27125	2.51094	2.34183	0	0	0	0	0	0.283224	0	0.873249	0
	1.68663	1.33764	1.03729	1.07954	1.24984	2.07658	1.12921	0.993776	1.6318	2.49873	1.29317	0.988519	0.691914	1.1814	1.15054	1.29013	1.67496	1.76533	1.32309	1.28811	0.89914	1.11264	1.13467	0.879984	1.30769	1.13926	0.993634	1.08732	1.36883	1.36993	1.25647	1.29356	1.57024	1.62104	0.00118138	0.00104051	1.52497	1.12239	0.885102	0.699904	1.01832	1.66703	1.72314	0.716175	0.95918	1.20287	0.709798	0.613677	0
	0.392179	0.645485	0.330013	0.631818	0.586954	0.385103	0.25794	0.492673	0	0.667334	0	0	0.235269	0.883614	0.67218	0.959846	0.35852	2.29113	1.80144	1.83854	0.353051	0.648098	1.19958	0.819733	0.570234	1.08501	0.935238	0.988164	0.504691	1.62833	1.56663	1.57414	0	0	0	0	0.54106	0.804228	0.838653	0.509355	0.466465	0	0.721433	0.376305	0	0.356089	0.694326	0.919069	0
	1.29568	0.781028	0.280714	0.467443	1.69089	7.67025	1.78818	0.936013	0.4607	1.42918	1.15387	1.91476	0.766137	1.41381	1.08855	2.12946	1.28591	1.84103	1.04703	1.43778	0.581985	1.16348	0.879826	1.70233	2.19049	2.95158	0.999162	1.50348	1.27296	1.66093	1.30239	2.30687	0	0	0	0	0.713706	0.885996	0.408018	1.68411	1.51715	4.6593	5.48043	4.31114	0.937362	1.4983	1.10316	1.82404	0
[truncated: 75 more columns]

## Sheet: Figure 4
Figure 4
A)	IFNγ (CD4+ T Cells, 1st Study)
	Day post vacc.	Triple Non-Responders						Triple Responders
	0	0.26	0.004	0.14638	0.00392	0.06114	0.03586	-0.004	0.06521	0.05771	0.06002	0.0426	0.02642
	6/7	0.171	0.10337	0.22674	0	0	0.08868	0.098	0.2658	0.88816	0.24	0.116	0.19801
	21	0.15182	0	0.19821	0	0.17543	0.10213	0.014	0.21	0.5	0.20713	0.08619	0.16816
	70	0.014	-0.043	0.061	0	-0.049	-0.02725	0.027	0.02	0.184	0.04	0.034	0.02
	TNFα (CD4+ T Cells, 1st Study)
	Day post vacc.	Triple Non-Responders						Triple Responders
	0		0.156	0.278	0.034	0.28	0.129	0.07	0.187	0.02	0.133	0.07	0.04
	6/7	0.375	0.239	0.331	0	0	0.205	0.43	0.446	1.055	0.424	0.15	0.37006
	21	0.376	0	0.335	0	0.472	0.262	0.071	0.455	0.845	0.353	0.387	0.347
	70	0.06	0.07	0.228	0	0.233	-0.04	0.21	0.149	0.425	0.17	0.14	0.269
	IL-2 (CD4+ T Cells, 1st Study)
	Day post vacc.	Triple Non-Responders						Triple Responders
	0	0.61	0.153	0.194	0.331	0.21	0.1	0.49	0.12	0.1	0.155	0.09	0.126
	6/7	0.13	0.12	0.227	0	0	0.192	0.4	0.26	0.421	0.267	0.14	0.226
	21	0.176	0	0.184	0	0.21	0.184	0.256	0.225	0.4	0.333	0.37	0.277
	70	0.094	0.03	0.115	0	-0.07	0.03	0.09	0.006	0.27	0.14	0.075	0.251
	Multifunctional CD4+ T Cells (1st study, Spider Plot)
	Day 6/7	Triple Non-Responders						Triple Responders
	IFN+TNF+IL-2+	0.072	0.05434	0.067			0.03724	0.054	0.084	0.29	0.093	0.0557	0.068
	IFN+ TNF- IL-2+	0	-0.00166	0.00257			0.00061	0	0.00186	0.03	0.00206	-0.00691	0.010006
	IFN+ TNF+ IL-2-	0.096	0.048	0.10674			0.03	0.036	0.14916	0.36	0.095	0.061	0.086
	IFN- TNF+ IL-2+	0.048	0.02205	0.05248			0.03192	0.098	0.07316	0.09816	0.072	0.06309	0.07501
	IFN- TNF- IL-2+	0.01	0.05	0.10348			0.121	0.24	0.102	0.003	0.123	0.03	0.079
	IFN+ TNF- IL-2-	0.005	0.00467	0.046			0.01996	0.00726	0.03732	0.20816	0.045	0.00639	0.038006
	IFN- TNF+ IL-2-	0.155	0.11	0.101			0.112	0.24	0.137	0.307	0.169	-0.02	0.14204
	Multifunctional CD4+ T Cells (1st study, Spider Plot)
	Day 21	Triple Non-Responders						Triple Responders
	IFN+TNF+IL-2+	0.07895		0.075		0.089	0.0385	0	0.11	0.33	0.12	0.033	0.082
	IFN+ TNF- IL-2+	-0.00205		0		-0.00228	0.00284	0.00689	0	0.00497	0.014	0.00299	0.000894
	IFN+ TNF+ IL-2-	0.059		0.10821		0.07672	0.062	0.00344	0.095	0.15	0.071	0.03	0.064388
	IFN- TNF+ IL-2+	0.03591		0.05543		0.07987	0.0505	0.028	0.07756	0.11	0.09213	0.06273	0.04878
	IFN- TNF- IL-2+	0.065		0.053		0.04	0.093	0.476	0.053	-0.05	0.116	0.27	0.118
	IFN+ TNF- IL-2-	0.01791		0.012		0.015	0.00372	0.00689	0.012	0.02	0.00659	0.02319	0.00861
	IFN- TNF+ IL-2-	0.202		0.1		0.223	0.111	0.131	0.178	0.245	0.076	0.27	0.129
B)	IFNγ (CD8+ T Cells, 1st Study)
	Day post vacc.	Triple Non-Responders						Triple Responders
	0		0.024	0.021	0.0033	-0.032	0.057	0	0.02	-0.04014	0.02096	0.125	0.03782
	6/7	0.069	0.15212	-0.00412	0	0	0.0073	0.04	0.073	0.061	0.068	0.124	0.062
	21	-0.003	0	0.00296	0	0.037	0.06	0	0.082	0.043	0.15	0.097	0.081
	70	-0.008	-0.041	0.0046	0	-0.01	-0.032	-0.006	-0.01275	0.087	-0.017	-0.00247	0.092
	TNFα (CD8+ T Cells, 1st Study)
	Day post vacc.	Triple Non-Responders						Triple Responders
	0		-0.003	0.006	-0.0094	0.005	-0.002	0.073	0.139		0	0,21	0.028
	6/7	0.059	0.039	0.01476	0	0	0.014	0.112	0.116	0.124	0.087	0.08	0.052
	21	-0.027	0	0.01672	0	0.017	0.081	-0.043	0.129	0.25	0.15	0.129	0.056
	70	0.022	0.027	0.02392	0	0.01	0.025	0.08	-0.011	0.16	-0.015	0.04181	0.112
	IL-2 (CD8+ T Cells, 1st Study)
	Day post vacc.	Triple Non-Responders						Triple Responders
	0	0.132	0.01	0.001	0.236	0.04	-0.011	0.33	0.11	-0.364	-0.01	0.01	0.104
	6/7	-0.03	0.083	0.007	0	0	0.099	0.11	-0.001	-0.021	0.093	-0.02	0.075
	21	0.026	0	0.015	0	-0.051	0.045	0.24	0.072	0.065	-0.002	0.33	0.184
	70	0.039	-0.077	0.037	0	0	-0.04	0.1	-0.03	0.03	-0.01	0.07	0.084
	Multifunctional CD8+ T Cells (1st study, Spider Plot)
	Day 6/7	Triple Non-Responders						Triple Responders
	IFN+TNF+IL-2+	0	0	0			0	0.02	0.00529	0	0	0	0
	IFN+ TNF- IL-2+	0	0	0			0	0	-0.00447	0	0.00967	0	0.01
	IFN+ TNF+ IL-2-	0.05	0.063	0			0	0	0.05353	0.05115	0.029	0.057	0.031
	IFN- TNF+ IL-2+	0.00629	0	-0.00154			0	-0.041	0	-0.00039	0	0	0
	IFN- TNF- IL-2+	-0.04	0.083	0.008			0.099	0.13	-0.003	-0.021	0.083	-0.02	0.065
	IFN+ TNF- IL-2-	0.019	0.08612	-0.00412			0.0073	0.02	0.019	0.01015	0.029	0.066	0.021
	IFN- TNF+ IL-2-	0.003	-0.024	0.01688			0.014	0.133	0.061	0.07772	0.058	0.03	0.021
	Multifunctional CD8+ T Cells (1st study, Spider Plot)
	Day 21	Triple Non-Responders						Triple Responders
	IFN+TNF+IL-2+	0		0		0	0	0	0	0.00538	0.016	0	0.01
	IFN+ TNF- IL-2+	-0.00295		0		0	0	0	0.00583	0	0	0	0
	IFN+ TNF+ IL-2-	0.00405		0.00376		0.037	0.04	0	0.047	0.032	0.098	0.068	0.051
	IFN- TNF+ IL-2+	0.00811		0		0	0	0.017	0	0.00538	0	0.00327	-0.00697
	IFN- TNF- IL-2+	0.021		0.015		-0.051	0.045	0.23	0.066	0.054	-0.018	0.33	0.181
	IFN+ TNF- IL-2-	-0.00389		-0.00079		0	0.02	0	0.029	0.00538	0.033	0.034	0.02
	IFN- TNF+ IL-2-	-0.04		0.01272		-0.02	0.04	-0.061	0.079	0.21	0.039	0.056	0.002

## Sheet: Figure 5
Figure 5
B)	IFNγ (Central Memory CD4+ T Cells)
	Day post vacc.	Triple Non-Responders						Triple Responders
	0	0.28	0.021	0.17248	0.025	0.09025	0.0289	0.02383	0.085	0.10502	0.07933	0.075	0.05787
	6/7	0.16	0.09168	0.22			0.15547	0.16	0.24775		0.28	0.2363	0.28867
	21	0.14632		0.18		0.34	0.16137	0.012	0.23	0.75	0.28	0.14	0.32836
	70	-0.008	-0.009	0.077		-0.03219	-0.02052	0.043	0.024	0.234	0.045	0.05482	0.13
	TNFα (Central Memory CD4+ T Cells)
	Day post vacc.	Triple Non-Responders						Triple Responders
	0		0.214	0.37	0.083	0.55	0.117	0.18	0.208	0.2	0.173	0.274	0.155
	6/7	0.39	0.244	0.434			0.303	0.83	0.509	1.484	0.507	0.417	0.47067
	21	0.42		0.468		1.002	0.327	0.105	0.57364	1.41	0.462	0.655	0.6
	70	0.02	0.12	0.363		0.438	-0.04	0.46	0.22	0.53	0.22	0.262	0.41
	IL-2 (Central Memory CD4+ T Cells)
	Day post vacc.	Triple Non-Responders						Triple Responders
	0		0.118	0.24	0.373	0.18	0.067	0.42	0.136	0.18	0.138	0.12	0.142
	6/7	0.05	0.14	0.29128			0.215	0.452	0.32	0.636	0.314	0.23	0.299
	21	0.138		0.25		0.33	0.182	0.269	0.278	0.71	0.423	0.4	0.393
	70	0.182	0.04	0.083		-0.13	-0.106	0.08		0.3	0.11	0.072	0.344
	IFNγ (Effector Memory CD4+ T Cells)
	Day post vacc.	Triple Non-Responders						Triple Responders
	0	0.5	0.061	0.51	0.025	0.15	0.078	-0.041	0.27	0.055	0.315	0.075	0.136
	6/7	0.433	0.577	0.77			0.7	0.34	1.83	2.33	3.43	0.118	1.39
	21	0.36314		0.60499		0.427	1.364	0.035	0.91	2.45	1.72	0.312	1.07219
	70	0.1	0.04	0.183		-0.009	0.011	0.118	0.125	0.887	0.344	0.10113	0.324
	TNFα (Effector Memory CD4+ T Cells)
	Day post vacc.	Triple Non-Responders						Triple Responders
	0	1.56	0.063	0.637	-0.122	0.06	0.148	-0.34	0.54	-0.32	0.393	-0.523	-0.6
	6/7	0.46	0.552	0.758			0.984	0.29	1.68	2.011	3.661	-0.4	1.507
	21	0.595		0.67		0.58	1.585	0.29	1.254	2.855	2.11	0.8	2.11
	70	0.07	0.08	0.22		0.04	-0.007	0.02	0.17	1.25	0.67	0.16	1.2
	IL-2 (Effector Memory CD4+ T Cells)
	Day post vacc.	Triple Non-Responders						Triple Responders
	0	0.44	0.042	0.317	0.081	0.126	0.025	-0.081	0.17	0.017	0.175	-0.045	0.086
	6/7	0.192	0.215	0.17271			0.051	0	0.29	0.6404	1.87	0.109	0.34
	21	0.269		0.19		0.217	0.779	0.18	0.499	1.68	1.25	0.121	0.62219
	70	0.01	0.048	0.19329		-0.033	0.023	0.026	0.065	0.81	0.264	0.00913	0.385

## Sheet: Figure 6
Figure 6
A)	% TREG Cells (FACS, 1st study)
	Day post vacc.	Triple Non-Responders					Triple Responders
	0	3.28	1.61	2.58	1.24	1.88	1.3	1.6	1.27	1.23	1.64	1.65	1.48
	3	2.3	2.36	3.52		1.24		1.45	1.53		1.72	0.9	1.36
	6/7	1.71	1.11	2.44		1.96	1.5	1.43	2.21	1.04	1.42	1.98	1.66
	21	2.32		1.26	2	1.8	1.54	1.87	2.26	0.87	1.63	1.48	1.68
	70	0.96	1.38	2.45	1.7	2.49	1.83	1.33	0.97	0.68	1.6	2.04	0.83
B)	% TREG Cells (TSDR, 1st study)
	Day post vacc.	Triple Non-Responders					Triple Responders
	0	5.32	6.18	8.78	3.85	5.22	9.17	3.56	6.65	4.49	4.72	7.62	4.05
	3	7.69	4.61	9.77	6.08	4.25	6,58	3.12		3.26	5.67	3.44	4.27
	70	5.04	4.04	7.32	5.39	3.41	11.88	3.05	4.24	1.76	2.15	5.87	2.46
	% TREG Cells
	TSDR	FACS
	5.32	3.28
	6.18	1.61
	8.78	2.58
	3.85	1.24
	5.22	1.88
	9.17	1.3
	3.56	1.6
	6.65	1.27
	4.49	1.23
	4.72	1.64
	7.62	1.65
	4.05	1.48
	7.69	2.3
	4.61	2.36
	9.77	3.52
	4.25	1.24
	6.58	1.5
	3.12	1.45
	3.26	0.69
	5.67	1.72
	3.44	0.9
	4.27	1.36
	5.04	0.96
	4.04	1.38
	7.32	2.45
	5.39	1.7
	3.41	2.49
	11.88	1.83
	3.05	1.33
	4.24	0.97
	1.76	0.68
	2.15	1.6
	5.87	2.04
	2.46	0.83
C)
	Day post vacc.	Non-Responders	Responders
	70	-1.30611	1.07549
	21	-0.815253	0.971638
	6/7	-0.824307	1.18445
	3	-1.4866	0.897663

## Sheet: Figure 8
Figure 8
A)	H1N1				H3N2				B strain
	Sample ID	MN Titre	HAI Titre		Sample ID	MN Titre	HAI Titre		Sample ID	MN Titre	HAI Titre
	I-042	320	1280		I-042	1280	5120		I-042	320	640
	I-710	320	1280		I-710	1280	2560		I-710	1280	640
	I-166	20	320		I-166	640	1280		I-166	40	320
	I-866	640	1280		I-866	640	2560		I-866	40	160
	I-185	20	640		I-185	1280	5120		I-185	160	640
	I-441	320	2560		I-441	160	1280		I-441	160	320
	I-242	0	2560		I-242	160	320		I-242	80	160
	I-573	0	0		I-573	80	80		I-573	20	80
	I-443	40	160		I-443	40	160		I-443	0	40
	I-279	40	160		I-279	80	80		I-279	80	40
	I-147	0	320		I-147	20	80		I-147	80	160
	I-413	40	80		I-413	160	160		I-413	160	160
	I-941	160	320		I-941	80	160		I-941	40	40
	I-4964	20	80		I-4964	640	160		I-4964	1280	40
	I-4452	160	80		I-4452	640	80		I-4452	160	40
	I-6908	20	40		I-6908	640	320		I-6908	2560	10
	I-6439	0	10		I-6439	40	10		I-6439	160	10
	I-5724	0	160		I-5724	160	160		I-5724	40	10
	I-5068	0	10		I-5068	160	0		I-5068	0	0
	I-9116	20	20		I-9116	0	160		I-9116	160	0
	I-4236	0	10		I-4236	80	0		I-4236	1280	10
	I-9853	80	320		I-9853	160	80		I-9853	160	40
	I-0845	20	320		I-0845	40	320		I-0845	320	160
	I-5505	160	80		I-5505	160	640		I-5505	640	320
	I-3396	1280	320		I-3396	0	10240		I-3396	320	160
	I-4229	320	320		I-4229	10240	5120		I-4229	640	320
	I-5241	160	160		I-5241	20480	10240		I-5241	640	160
	I-3594	0	640		I-3594	320	640		I-3594	160	320
	I-2011	80	1280		I-2011	2560	2560		I-2011	5120	1280
	I-5127	20	320		I-5127	40960	20480		I-5127	320	320
	I-3607	5120	5120		I-3607	20	320		I-3607	80	160
	I-3547	640	320		I-3547	40960	20480		I-3547	320	160
	I-5402	320	640		I-5402	640	320		I-5402	640	160
B)
	% Plasmablasts
	Days post vacc.	Non-Responders						Responders
	0	2.9	2.46	1.7		4.04	1.6	0.99	6.4	2.28	7.35	9.7	0.88	5.63
	3	3.8	2.36		3.06		2.58	0.97	6.98	3.36	6.43	18.6	1.04	1.14
	6/7	2.8	3.48	3.45	1.8	5.07	2.08	0.48	7.08	2.54	2.68	16.6	1.65	1.66
	21		2.39		2.96	3.64	1.73	0.36	4.6	3.06	8.28	14.2	1.1	0.99
	70	3.05	2.2	1.9	0.9	4.1	1.14	0.51	4.1	2.47		13.3	1.5	1.67
	% Memory B Cells
	Days post vacc.	Non-Responders						Responders
	0	7.34	14.2	3.96		9.09	7.84	4.7	16.4	12.1	19.1	22.2	30.8	19.7
	3	7.35	12.4		5.86		9.95	3.8	20.3	15.3	22.1	31.7	39	5.51
	6/7	6.01	13.5	6.73	4.77	15.2	8.54	1.84	19.9	11.9	18.1	29.9	32	6.15
	21		11.7		8.35	11.8	10.3	5.56	15.4	14.2	22.4	27.9	31.7	5.33
	70	6.74	9.74	3.67	2.98	12	5.94	1.97	13.5	13.7		26.2	35.9	8.01
	% Transitional B Cells
	Days post vacc.	Non-Responders						Responders
	0	0.51	0.27	0.55		1.01	0.093	2.11	1.88	1.45	0	1.7	0.1	0
	3	0.48	0.45		0.63		0.12	2.75	2.52	2.34	1.2	3.05	0.17	0.57
	6/7	0.29	0.27	0.32	1.22	0.81	0.21	1.35	1.46	1.99	1.34	2.63	0.16	0.73
	21		0.22		1.04	0.46	0.24	1.7	1.36	1.72	1.17	1.18	0.16	0.33
	70	0.76	0.16	0.32	0.84	0.6	0.14	2.5	0.67	1.97		1.16	0.2	0.46
C)
	BREG Cells (Ratio to day 0)
	Days post vacc.	Non-Responders						Responders
	3	3.66667	13				9	0.511301	0	6.98022	0	0.581104	0	0.581685
	6/7	4.66667	20	6	16.3333	2.56333	4.33333	0	0.698022	5.46784	0	1.04703	0	0.41765
	21		22.3333		36.6667	8.66667	7	0	0	4.65348	0	0.814359	0.208825	0.456041
	70	15.3333	26	22	27	7	9.66667	0.814359	1.22154	3.83912	0	0.5177	0.264667	0.450224

## Sheet: Figure S1
Figure S1
A)
	H1N1					H3N2					B strain
	1st Study		2nd Study			1st Study		2nd Study			1st Study		2nd Study
	Non- Responders		Responders			Non- Responders		Responders			Non- Responders		Responders
	2	1	1280	8		0	2	20	1280		2	1	8	4
	0	2	1290	160		2	2	32	320		1	1	16	80
	2	2	32	8		1	2	8	640		1	0.25	32	320
	0.5	1	160	16		2	0	64	320		2	0	16	8
	2	2	160	160		1	1	16	16		2	1	4	320
	1	1	320	4		1	1	4	8		1	1	4	4
	1	1	320	320		2	1	64	10240		1	0	8	16
	0.5	2	16	160		2	2	1280	320		1	2	4	16
	1	1	16	4		1	0	4	32		2	1	4	8
	1	1	4	320			2	8	5120		2	1	4	320
	1	1	640	160			2	4	320		2	2	4	160
	2	20	4	80			1	16	32		0.5	1		160
	0.5	20	4	640			2	16	640		1	0.5		320
	1	2	2560	4			2	4	32		2	0		320
		2	320	160			1	4	160		2	0		4
		2	40	40			2	640	10240		2	2		80
		2	2560	4			2	32	640		2	10		80
		2	128	4			2	8	640		0.5	10		320
		1	640	8			2	4	16		2	10		160
		2	16	640			2	320	8		2	10		320
		2		8			1	320	16		2	2		80
		1		4			2	1280	32		2	2		8
		1		4			1	64	640		2	2		80
		1		16			2	640	640			0		64
		1		320			2	64	64			2		80
		1		8			2		8			2		4
		1		160			2		32			2		160
		2		160					32			2		8
		2		4					32			1		40
		2		1280					32			2		160
		1		1280					2560			2		1280
		2		1280					64			1		4
		2		640					1280			2		32
		2		4					64			2		4
		1		320					320			2		4
		2		320					8			2		4
		2		320					16			2		4
		2		5120					320			1		8
		2		1280					32			1		8
		2		1280					2560			1		8
		2		320					640			2		8
		2		1280					2560			1		640
		2		4					8			1		4
		2		320					1280			0		640
		2		1280					1280			1		640
		2		2560					8			0		16
		2		640					640			1		4
		0		8					32			0		32
		2		8					32			0		8
		2		8					32			1		8
		2		8					8			1		320
		2		8					4			0		64
		0		160					4			2		160
		2		160					64			1		320
		1		4					4			2		4
		1		320					16			2		16
		1		8					640			2		640
		1		320					20480			1		160
		1		8					32			2		4
		1		640					320			2		160
		1		16					1280			2		8
		2		1280					2560			2		160
		2		4					4			2		160
		0		1280					1280			2		320
		2		16					16			2		160
		2		160					8			1		160
		1		40					8			1		6740
		1		4					16			1		160
		0		320					256			0		320
		2		160					640			1		160
		2		8					2560			2		4
		1		80					8			1		4
		2		4					32			2		40
		2		16					16			0		4
		2		320					8					80
		1		16					320					32
		2		4					32					160
		1		80					320					4
		1		40					320					160
		2		8					8					4
		1		320					4					4
		1		80					32					40
		1		32					640					4
		1		320					640					4
		2		640					320					4
		2		1280					4					160
		2		4					4					40
		2		4					8					40
		2		32					8					4
		2		80					5120					4
		2		160					4					8
		20		40					32					4
		20		160					8					40
		20		16					64					16
		2		40					4					80
		2		160					32					32
		0		4					160					80
		2		4					64					160
				80					90					8
				4					8					160
				4					16					40
				8					640					320
									4					16
									4					4
									4					4
									32					4
									4					4
									1280					16
									8					160
									1280					8
									40					160
									8					4
									64					32
									5120					4
									8					4
									8					160
									16					640
									1280					4
									2560					4
									1280					160
									320					40
									8					160
									320					4
									4					4
									4					1280
									8					4
									16
									8
									32
									8
									8
									4
									320
									320
									16
									320
									80
									4
									1280
									4
									8
									8
									320
									160
									16
									4
									32
									320
									320
									1280
									320
									8
									8
									4
									16
									16
									1280
									8
									16
									4
									8
									640
									16
									4
									8
									640
									16
									80
									8
									8
									16
									64
									4
B)
	APRIL	CD30	CD40L	CCL11	CCL24	CXCL5	CXCL10	CCL22	CXCL13	HGF	IL-7	SCF	TSLP	VEGF-A	IFNγ	IL-1β	IL-12p70	IL-16	IL-17A	IL-18	CCL2	CCL8	MIF	CCL3	CCL4	CCL20	MMP-1	SDF-1α	TNFα	TNF-RII	IL-2
	0.549831	2.0929	-	0.427593	0	0.750952	5.77703	4.79208	-	0.413597	4.34148	-	-	-	3.5111	-	1.06338	0.942032	0	8.88194	0.771735	4.70317	1.22915	0.914118	1.11026	-	0.544394	-	-	-	0
	0.188393	0	-	0.694763	1.17331	1.42295	0.74776	1.05098	-	0.66299	1.82023	-	-	-	1.40311	-	1.20969	0.87665	2.05934	2.55628	1.60713	1.4309	0.682786	0	0	-	1.52877	-	-	-	2.64842
	0.407979	0.146152	-	0.24195	0	0.260244	0.227744	1.08273	-	0.356891	0.355773	-	-	-	0	-	0	0.304264	0	0	0.673197	0.108494	1.06841	0	0.626062	-	0.0933591	-	-	-	1.77282
	0.283281	0.263294	-	1.43495	0.53448	1.46064	0.448026	2.50938	-	0.771252	1.67055	-	-	-	1.95857	-	1.06338	1.02005	0	3.95168	1.48835	0.978775	1.1719	0.577587	0.841099	-	2.94646	-	-	-	1.77282
	0.329252	0.27871	-	0.0684156	0.0175466	0.249601	0.807996	1.33107	-	0.0834059	0.497179	-	-	-	1.40311	-	1.56164	1.31569	1.36202	1.13386	0.596061	1.31664	1.52398	4.40673	0	-	0.200298	-	-	-	8.84434
	0.374479	0.324756	-	0.251992	0.443603	1.22946	0.707327	0.721829	-	0	1.00414	-	-	-	1.77145	-	1.25914	1.13032	0	0	3.23229	2.30801	0.579887	0	0.646051	-	2.17071	-	-	-	0
	0.294852	1.18453	-	2.12271	1.11919	0.685896	0.827973	1.45206	-	0.798381	0.355773	-	-	-	5.76153	-	2.62707	1.63443	3.01273	3.95168	3.92035	0	1.07882	7.47816	0.785493	-	0.460946	-	-	-	3.43833
C)
	APRIL				CD30				CD40L				CCL11				CCL24				CXCL5				CXCL10				CCL22				CXCL13				HGF				IL-7				SCF				TSLP
	1/3	7	21	70	1/3	7	21	70	1/3	7	21	70	1/3	7	21	70	1/3	7	21	70	1/3	7	21	70	1/3	7	21	70	1/3	7	21	70	1/3	7	21	70	1/3	7	21	70	1/3	7	21	70	1/3	7	21	70	1/3
	0.956168	0.792025	0.985592	0.956417	1.18695	0.917952	1.06267	0.833164	-	-	-	-	1.08412	0.56437	0.693031	0.395661	1.32508	1.13677	0.700357	2.42784	0.823389	0.570852	0.601607	1.09625	0.617007	0.375918	0.432429	0.38821	1.19531	0.661477	0.905486	0.793883	-	-	-	-	1.03104	0.659799	1.01714	0.716453	2.19699	1.0644	7.92367	1.48967	-	-	-	-	-
	1.26587	1.08746	0.94829	1.8167					-	-	-	-	0.947994	1.11496	1.03141	1.08381					1.29745	1.4404	0.967745	2.30425	0.839275	0.704849	0.854546	0.886111	1.16212	1.15116	0.884764	1.52137	-	-	-	-	1.46299	1.27754	1.25113	1.88573	3.93576	1.10602	4.84705	2.09629	-	-	-	-	-
	0.998891	1.09935	0.821032	9.66403	1.29454	4.25801	2.01931	2.30509	-	-	-	-	0.774363	0.908599	0.675128	3.16082	1.08151	0.412815	0	0.473014	1.44667	1.26753	0.524768	3.95717	1.29312	1.65252	0.677204	2.3501	1.23348	1.54493	1.79156	0.946796	-	-	-	-	0.304193	1.15667	2.61679	1.72649	5.50009	3.2782	0	5.0698	-	-	-	-	-
	1.07589	1.13906	1.24503	1.20818	1.0197	1.06416	1.1209	0.39367	-	-	-	-	1.35927	0.942184	1.0666	0.698719	0	8.58276	0	0	1.18677	0.779014	1.00295	1.15578	0.977792	0.913192	0.873378	0.853031	1.03922	0.659938	0.992989	0.693597	-	-	-	-	0.933415	0.763947	0.935573	0.525628	3.58312	1.92756	7.07278	1.0797	-	-	-	-	-
	0.68328	1.97984	1.20447	1.03949	0.793155	2.358	1.4706	1.01293	-	-	-	-	0.933653	1.72337	0	0.482708	1.43272	1.56833	6.63674	1.96905	0.925583	1.77589	0.737931	1.51327	1.38485	1.47489	1.40116	0.595541	0.71103	1.34392	1.06035	0.870774	-	-	-	-	0	1.53144	0	0	1.70887	3.70505	15.7461	1.38609	-	-	-	-	-
	1.1555	1.09294	1.53653	1.11756	1.54318	2.02368	7.0664	4.9923	-	-	-	-	0.786008	1.07822	4.16808	1.13058	1.05504	0.595564	1.87445	3.09289	0.88825	1.5292	2.38292	1.56177	1.3775	1.09621	2.54102	1.21474	0.966546	1.5278	4.31968	1.39329	-	-	-	-					3.6498	1.49711	29.0818	1.51478	-	-	-	-	-
	0.944504	0.743024	1.13604	2.05767	0.957015	0.967218	1.87759	2.14782	-	-	-	-	0.726003	0.529241	1.213	0.924163					0.885679	1.19924	1.31965	2.61208	0.899711	0.985385	1.51907	1.52106	0.814616	0.8937	1.68214	1.64557	-	-	-	-	0.765605	0.793352	1.939	2.4037	10.3012	4.70156	19.2395	4.27534	-	-	-	-	-
[truncated: 75 more columns]

## Sheet: Figure S2
Figure S2
A)	Multifunctional CD4+ T Cells (1st study, Spider Plot)
	Day 0 (pre vacc.)	Triple Non-Responders						Triple Responders
	IFN+TNF+IL-2+	0.101	0.0128	0.092	0.00533	0.044	0.019207	0.016	0.036	0.03836	0.04	0.028	0.019
	IFN+ TNF- IL-2+	-0.00299	-0.01047	0.00615	-0.00303	-0.000966	0.00182	-0.02	-0.00379	-0.00264	0.0031	0	-0.00209
	IFN+ TNF+ IL-2-	0.122	0.013	0.049	0.00666	0.017	0.013207	0	0.025	0.011	0.019	0.00833	0.00838
	IFN- TNF+ IL-2+	0.4	0.0408	0.043	0.01597	0.02924	0.02527	0.0344	0.036	0.01407	0.03102	0.0213	0.03103
	IFN- TNF- IL-2+	0.111	0.106	0.05	0.307	0.141	0.053	0.46	0.054	0.05	0.08	0.05	0.071
	IFN+ TNF- IL-2-	0.033	-0.011	-0.00362	-0.00472	0.00132	0.00115	0	0.00896	0.011	-0.00188	0.0066	0.00109
	IFN- TNF+ IL-2-	1.62	0.09	0.098	0.008	0.197	0.069	0.02	0.097	-0.043	0.048	0.01	-0.022
	Multifunctional CD4+ T Cells (1st study, Spider Plot)
	Day 70	Triple Non-Responders						Triple Responders
	IFN+TNF+IL-2+	0.027	0.014	0.037		-0.00342	-0.00662	0.032	0.017085	0.14339	0.04721	0.00773	0.08391
	IFN+ TNF- IL-2+	-0.02549	-0.041	-0.00177		-0.032	-0.01762	-0.007	-0.01335	-0.00208	0.0009	-0.00394	0.00378
	IFN+ TNF+ IL-2-	0.015	0.014	0.02509		0.00273	0	0.018	0.027085	0.0588	0.01642	0.015	0.02421
	IFN- TNF+ IL-2+	0.004	0.00709	0.021		0.0082	0.008	0.028	0.00642	0.07239	0.02563	0.017	0.05252
	IFN- TNF- IL-2+	0.089	0.038	0.058		-0.05	0.06	0.04	-0.001	0.05	0.069	0.049	0.112
	IFN+ TNF- IL-2-	-0.007	-0.03091	0.001		-0.0158	-0.00362	-0.016	-0.0104	-0.019	-0.02452	0.01512	-0.09134
	IFN- TNF+ IL-2-	0.01	0.04	0.14		0.226	-0.044	0.14	0.102	0.148	0.077	0.1	0.108
	Multifunctional CD8+ T Cells (1st study, Spider Plot)
	Day 0 (pre vacc.)	Triple Non-Responders						Triple Responders
	IFN+TNF+IL-2+	0.027	0	0	0	0	0	0	0.012	0	0.00711	0	0.0089
	IFN+ TNF- IL-2+	-0.00353	0	0.00688	0	0	0	0	0	0	0	0	0
	IFN+ TNF+ IL-2-	1.22	0.024	0	0	0	0.017	0	0.048	-0.00592	0.00711	0.12	0.01982
	IFN- TNF+ IL-2+	0.02547	0	0	0	0	0	-0.024	0	-0.012	0.00711	0.02	-0.00718
	IFN- TNF- IL-2+	0.086	0.01	-0.006	0.236	0.04	-0.011	0.35	0.1	-0.354	-0.025	-0.012	0.101
	IFN+ TNF- IL-2-	0.03	0	0.014	0.0033	-0.032	0.04	0	-0.044	-0.03414	0.00696	0.004	0.018
	IFN- TNF+ IL-2-	0.35	-0.027	0.006	-0.0094	0.005	-0.019	0.095	0.079	-0.726	-0.02089	0.08	0.007
	Multifunctional CD8+ T Cells (1st study, Spider Plot)
	Day 70	Triple Non-Responders						Triple Responders
	IFN+TNF+IL-2+	-0.00418	0	0		0	0	0.019	-0.00721	-0.00525	0	0	0.017
	IFN+ TNF- IL-2+	-0.013	-0.041	0		-0.02	-0.021	-0.0083	-0.014	0.00039	0	0	0.00868
	IFN+ TNF+ IL-2-	0.00866	0	0.0046		0	0	0	0	0.098	-0.00897	0	0.052
	IFN- TNF+ IL-2+	0	0	0		0	0.00603	0.019	0	0.011	0	0.00953	0.00268
	IFN- TNF- IL-2+	0.056	-0.027	0.037		0.02	-0.03	0.07	-0.01	0.016	-0.01	0.06	0.057
	IFN+ TNF- IL-2-	0.0003	0	0		0.01	-0.011	-0.017	0.00925	-0.004	-0.008	-0.00247	0.017
	IFN- TNF+ IL-2-	0.018	0.027	0.01992		0.01	0.019	0.04	-0.011	0.05	-0.006	0.03181	0.04
B)
	% TH1 - 1st Study
	Day post vacc.	Triple Non-Responders						Triple Responders
	0	79.3	78.1	74	93	76.3	77.8	81.1	76.7	86.7	77.6	91.7	89.9
	6/7	75.3	75.2	63.9			76.5	85.1	84.4	83.9	88.3	94.1	93
	21	79.6		76.1		79.1	83.2	84.7	92.3	94.4	83.6	90.2	90.9
	70	83.9	78.7	82.8		85.4	88.9	83.8	86	85.4	87.3	92.8	87.2
	% TH2 - 1st Study
	Day post vacc.	Triple Non-Responders						Triple Responders
	0	81.3	84.6	83.8	94	80.6	82	92	87.5	87.8	88.2	91.8	94.8
	6/7	85.2	84.5	79.6			80.2	93.7	93	84.6	95.1	98	96.3
	21	84.8		87.2		82.2	87.4	92.8	96.4	95.5	91.7	92	95.7
	70	92.5	87.4	92.4		90.6	97.3	92.2	93.3	89.3	93.9	94.9	91.9
	% TH17 - 1st Study
	Day post vacc.	Triple Non-Responders						Triple Responders
	0	18.3	15.1	15.8	5.92	19.1	17.8	7.83	12.3	12	11.5	7.97	5.01
	6/7	14.7	15.3	20.1			19.5	6.16	6.87	15.2	4.8	1.87	3.67
	21	15.1		12.6		17.6	12.4	7.21	3.47	4.36	8.22	7.87	4.16
	70	7.35	12.4	7.3		9.21	2.61	7.58	6.44	10.4	5.87	4.88	7.89
	% TH1 - 2nd Study
	Day post vacc.	Triple Non-Responders								Triple Responders
	0	80.3	72.4		66.8	84.4		81.2	68.4	92	82.9	75	83.2	78.8		82.5	80.9		87
	6/7	82.6	75		75.3	88.9	84.1	77.3	76.2	92.7	88.2	79.7	87.2	81.8		88.9	83.2		90.7
	21	63.2	77.9		75.6	86	82.1	78.9	88	88.4	78.8	76.2	85.1	71.7		83.7	87.9		92.5
	70	77.7	74.8		78.6	87.4	85.4	73.8		94.3	81.2	74.8	82.6	74.2		83.8	76.5		92.9
	% TH2 - 2nd Study
	Day post vacc.	Triple Non-Responders								Triple Responders
	0	94.2	85.7		86	95.7		95.2	90.4	98.6	93.1	94.7	92.1	94		94.6	96.2		95.5
	6/7	93.9	80.3		91.8	97.5	95	93.3	91.4	98.3	95.8	95.4	95	96		96	96.5		96.3
	21	89.5	85.7		90.2	96.9	95.4	93.6	97.4	96.6	92.6	95.3	92.8	94.9		93.1	97.7		97
	70	93.4	82.2		92.8	97.7	95.4	92.9		98.6	93.4	95.1	90.8	93.6		92.2	93		97
	% TH17 - 2nd Study
	Day post vacc.	Triple Non-Responders								Triple Responders
	0	5.61	14.1		13.7	4.2		4.72	9.43	1.35	6.71	5.18	7.74	5.87		5.31	3.69		4.42
	6/7	5.99	19.5		8.04	2.39	4.87	6.6	8.5	1.6	4.09	4.58	4.84	3.91		3.89	3.43		3.61
	21	10.4	14.1		9.63	3.04	4.5	6.26	2.48	3.22	7.24	4.59	6.96	5.04		6.73	2.23		2.94
	70	6.47	17.6		7.04	2.25	4.52	6.93		1.3	6.46	4.78	9.06	6.35		7.62	6.84		2.85
C)
	IFNγ (CD4+ T Cells, subtracted background, 2nd study)
	Day post vacc.	Triple Non-Responders							Triple Responders
	0	0.019	0.07098	0.03276	0.086		0.04	0.03815	-0.005	0.02325	0.013	0.01		-0.385	0.063	0.0368	0.04	0.03253
	3	0.04483	0.119	0.034	0.17	0.13223	0.04516	0.015	0.0473	0.01788	0.042	-0.44		0.02133	0.04624	0.051	0.07299	1.15602
	6/7	0.045	0.0876	0.01176	0.041	0.05531	0.09781	0.14271	0.047	0.02425	0.04359	-0.23		0.209	0.17101	0.06079	0.09163	0.0318
	21	0.078	0.073	0.053	0.076	0.116	0.10111	0.021	0.096	0.03752	0.05207	0.03		0.187	0.1102	0.06237	0.09614	0.03675
	70	0.06247	0.06431	0.027	0.05893	0.05803	0.08034		0.035	0.03718	0.044	0.36			0.074	0.056	0.023	0.02641
	TNFα (CD4+ T Cells, subtracted background, 2nd study)
	Day post vacc.	Triple Non-Responders							Triple Responders
	0	0.031	0.083	0.091	-0.05		0.04816	0.07	0.03	0.078	0.018	0.115		-0.38	0.067	0.036	0.22	0.025
	3	0.02	0.124	0.06	0.36	0.248	0.03716	0.04044	0.069	0.024	0.015	-0.32		0.061	0.037	0.11	0.112	4.53
	6/7	0.012	0.078	0.042	0.053	0.031	0.04513	0.144	0.032	0.02167	0.029	0.21		0.559	0.093	0.0814	0.086	0.035
	21	0.05	0.092	0.091	0.082	0.10066	0.036	-0.067	0.11	0.039	0.081	0.3		0.137	0.069	0.073	0.08	0.033
	70	0.02	0.052	0.063	0.145	0.04903	0.025		0.037	0.04	-0.013	0.07			0.054	0.045	0.088	0.01
	IL-2 (CD4+ T Cells, subtracted background, 2nd study)
	Day post vacc.	Triple Non-Responders							Triple Responders
	0	0.034	0.081	0.00529	0.18		0.04816	0.021	0.055	0.165	0.025			-0.05	0.045	0.024	0.24	0.025
	3	0.02	0.064	0.06047	0.274	0.086	0.029	0.029	0.055	0.021	0.024			0.02133	0.034	0.081	0.13	4.262
	6/7	0.042	0.051	0.047	0.054	0.02903	0.03951	0.151	0.026	0.03267	0.03018			0.192	0.107	0.042	0.086	0.042
	21	0.06	0.059	0.07	0.094	0.086	0.036	0.026	0.228	0.031	0.084			0.182	0.085	0.073	0.125	0.04345
	70	0.006	0.05473	0.04	0.085	0.023	0.032		0.031	0.03	0.067				0.062	0.064	0.163	-0.001
	IFNγ (CD8+ T Cells, subtracted background, 2nd study)
	Day post vacc.	Triple Non-Responders							Triple Responders
	0	0.29219	0.861	0.28	0		0.141	0	-0.06	0.12	0.046	1.06		-0.83	0.186	0.24	0	0.16
	3	0.41	1.278	0.061	-0.032	1.14	0.489	0.043	0.187	0.071	0.055			0.236	0.201	0	0.61296	6.72
	6/7	0.19	1.10099	0.022	0.19	0.4085	0.839	0	0.21	0.058	0.04221	0.26		0.37	0.082	0.047	0.6106	0.073
	21	0.001	1.198	0.116	0.376	0.83242	0.436	0.04	0.084	0.057	0.067	0.14		0.196	0.075	0.041	0.793	0.20106
	70	0.16	0.67	0.16379	0.22	0.63	0.359		0.203	0.008	-0.037				0.115	0.16	0.209	0.11
	TNFα (CD8+ T Cells, subtracted background, 2nd study)
	Day post vacc.	Triple Non-Responders							Triple Responders
	0	0.067	0.131	0.3	0.63		0.292	0.113	0.132	-0.22	0.071	0.056		0.64	0.22	0.053	0.085	0.049
	3	0.03162	0.052	0.202	1,63*	0.028	0.151	0.087	0.158	0.055	0.084	-0.338		0.407	0.16	-0.17	0.185	3,193*
	6/7	0.011	0.035	0.183	0.42	0.01549	0.084	0.085	0.145	-0.14	0.048	0.18		0.894	0.282	0.057	0.24373	0.046
	21	0	0.053	0.04	0.302	0.03042	0.18	-0.023	0.17	-0.04	0.045	0.078		0.742	0.131	0.147	0.165	0.04253
	70	-0.001	0.04568	0.133	1,59*	0.03807	0.202		0.068	-0.06	0.01	-0.01			0.12	0.11	0.218	0.072
	IL-2 (CD8+ T Cells, subtracted background)
	Day post vacc.	Triple Non-Responders							Triple Responders
	0	0.006	0.481	-0.021	-0.02		0.062	0.085	-0.775	0.31	-0.629	0.19		-2.27	-0.08	-1.16	-2.05	0.063
	3	0.013	-0.015	-0.043	-0.52	-0.01	0.11	0.025	0.088	-0.17	0.012	0.06		-0.002	-0.37	-0.4	0	2.85
	6/7	0	0.179	0.91	0.002	-0.01371	0.041	0.213	0.1	0.06	-0.00974	-0.97		-0.1	-0.87	-0.028	0.111	0.93
	21	0	0.164	0.024	0.008	-0.00568	0.042	-0.1	-0.047	-0.028	0.001	-0.29		-0.93	-0.022	-0.13	0.09	-0.044
	70	0	0.072	0.418	-0.017	0.009	0.312		-0.11	0.066	-0.586	0.08			-0.395	0.94	0.99	-0.85
D)	Multifunctional CD4+ T Cells (2nd study, Spider Plot)
	Day 0	Triple Non-Responders								Triple Responders
	IFN+TNF+IL-2+	0.007	0.032	0.00631	0.024	0.002		0.02	0.045	0.024	0.019	0.00668	0.058		0.015	0.02954	0.00648	0.041	0.02
	IFN+ TNF- IL-2+	0.01055	0.00322	0.00517	0.015	-0.011		0.00281	0	-0.0025	-0.00492	0.00348	0.014		-0.042	0.00861	0.00415	0	0.00134
	IFN+ TNF+ IL-2-	0.00076	0.013	0	0.02983	0.02162		0.00561	0	-0.00243	0	0.00174	0.01796		-0.083	0	0.013	0	0.00134
	IFN- TNF+ IL-2+	-0.00147	0.02693	-0.00369	0.023	-0.003		0.01217	0	0.01192	0.02815	0.00495	-0.0033		-0.04	0.00746	0.01067	0.1	-0.00323
	IFN- TNF- IL-2+	0.016	0.00772	0.00148	0.098	-0.016		0.01467	-0.025	0.02148	0.096	0.01015	0.00898		-0.012	-0.00209	0.006	0.115	0.00729
	IFN+ TNF- IL-2-	0.00151	0.024	0.021	0.02	0.104		0.014	-0.00615	-0.018	0.00953	0.00422	0.061		-0.26	0.02261	0.013	0	0.01157
	IFN- TNF+ IL-2-	0.02555	0.012	0.094	-0.11	0.032		0.01267	0.027	0.002	0.023	0.004	0.033		-0.26	0.033	0.01	0.05	0.00701
	Day 3	Triple Non-Responders								Triple Responders
	IFN+TNF+IL-2+	0.00596	0.04822	0.024	0.12295	-0.01334	0.022	0.01029	0.00753	0.023	0.00412	0.00723	0.014		0.00635	0.022	0.029	0.049	0.75586
	IFN+ TNF- IL-2+	0.00894	-0.00226	0.00346	0	0	0.011	0.00169	0	0.0065	0.00199	0.01411	0		0	0.016	0.015	0.00611	0.091
	IFN+ TNF+ IL-2-	0.00596	0.02774	0	0.045	-0.00779	0.032	0.00506	0	0.00975	0	-0.00189	-0.06177		0	-0.00033	0.00734	0.00611	0.17
	IFN- TNF+ IL-2+	0.00433	0.01596	0.014	0.061	-0.00779	0.033	0.00506	0.00753	0.00648	0.00562	-0.00189	0.01816		0.00635	0.00622	0.029	0.02333	2.423
	IFN- TNF- IL-2+	0.003	-0.00178	0.01761	0.045	0.03011	0.008	0.007	0.015	0.00919	0.007	0.00723	0.00116		0.00256	-0.01089	0.002	0.06	0.92172
	IFN+ TNF- IL-2-	0.02374	0.045	0.00346	0.0099	0.034	0.035	0.03058	0.00753	0.00484	0.012	0.02411	0.00624		0.00921	0.01556	0	0.02588	0.12
	IFN- TNF+ IL-2-	0.006	0.03596	0.015	0.14	0.039	0.146	0.01658	0.02635	0.025	0.014	0.011	-0.266		0.046	0.011	0.037	0.053	1.16
	Day 6/7	Triple Non-Responders								Triple Responders
	IFN+TNF+IL-2+	0.013	0.0246	0.00712	0.01696	0.0067	0.015	0.01086	0.098	0.016169	0.00436	0.00875	0.027		0.14	0.053	0.015	0.0172	0.01656
	IFN+ TNF- IL-2+	0.017	0.00168	0.00356	0.0054	0.00223	0.00352	0.00662	0	0.01534	0.00726	0.00761	0.00178		-0.00719	0.032	0.00885	0.017	0.000949
	IFN+ TNF+ IL-2-	0.0042	0.013	0	0.00416	0.02196	0.00249	0.012	0.00658	0.00518	0.00363	0.00549	0.036		-0.00359	0.024	0.015	0.017	0.00308
	IFN- TNF+ IL-2+	0.00688	0.01062	-0.00182	0.002	0.00435	0.00249	0.00713	0.006	-0.01255	0.00039	-0.00125	0.01314		0.04241	0.01428	0.011	0.009	0.004
	IFN- TNF- IL-2+	0.005	0.00781	0.007	0.022	0.031	0.00316	0.01158	0.03458	0.002	0.01363	0.01186	0.01057		0.028	0.001	0.001	0.034	-0.027
	IFN+ TNF- IL-2-	0.013	0.0508	0.00165	0.01596	0.00212	0.03058	0.07286	0.028	0.013	0.00921	0.02286	-0.035		0.08481	0.06683	0.02063	0.0411	0.01056
	IFN- TNF+ IL-2-	-0.011	0.03	0.038	0.032	0.02	0.007	0.01502	0.019	0.024	0.01073	0.01517	0.14		0.398	0.002	0.03831	0.03	0.0128
	Day 21	Triple Non-Responders								Triple Responders
	IFN+TNF+IL-2+	0.02	0.02983	0.032	0.02473		0.044	0.01644	0.011	0.03095	0.02286	0.01798	0.056		0	0.054	0.03639	0.035	0.014
	IFN+ TNF- IL-2+	0.00991	0.00678	0.0078	0.00892		0.02	0.00363	0	0.01795	-0.00107	0.00775	0.0018		0.10039	0.01495	0.00059	0.02801	0.00779
	IFN+ TNF+ IL-2-	0.03	0.00375	0.0078	0.01624		0.012	0.00356	0	0.013	0.00893	0.013	0.05343		0.056	0.017	0.019	0.00997	0.006688
	IFN- TNF+ IL-2+	0.03	0.01375	0.0078	0.016		0.01725	0.00944	0.00517	0.042	-0.00593	0.01596	0.0548		0.1052	0.007	0.01178	0.022	0.00388
	IFN- TNF- IL-2+	-0.001	0.001	0.016	0.04599		0.00638	0.01059	0.00725	0.122	0.011	0.04091	0.01463		-0.0048	0.003	0.00856	0.044	0.01649
	IFN+ TNF- IL-2-	0.02	0.035	-0.00983	0.02973		0.04388	0.08	0.011	0.038	0.00765	0.01398	0.0118		-0.00961	0.02079	0.0044	0.02801	0.01099
	IFN- TNF+ IL-2-	-0.021	0.044	0.036	0.024		0.02113	0.011	-0.078	0.032	0.013	0.037	0.128		-0.019	-0.004	0.004	0.011	0.00797
	Day 70	Triple Non-Responders								Triple Responders
	IFN+TNF+IL-2+	0.03148	0.01575	0.014	0.024	0.00023	0.013	0.00553		0.024	0.00919	-0.00423	0.062			0.041	0.034	0.0178	0.00499
	IFN+ TNF- IL-2+	0	0.00975	0.00346	0.00397	-0.00187	0.00426	0.00553		-0.00049	0.003451	0.032	0.0035			0.012	0.01613	0.00906	0.00623
	IFN+ TNF+ IL-2-	0.00349	0.00589	0.00346	0.01383	0.038	0.013	0.00777		-0.00107	0.012	0.021	-0.084			0.018	0.002	0	0.00416
	IFN- TNF+ IL-2+	-0.00701	0.017	0.00157	0.01933	0.00629	0.00426	0.00553		0.01686	0.00463	0.02565	0.02259			0.00156	0.01039	0.0538	-0.00124
	IFN- TNF- IL-2+	-0.01451	0.00599	0.00757	0.02949	0.00206	0	0.01073		-0.009	0.006	0.01388	0.003			0.006	0.005	0.069	-0.00869
	IFN+ TNF- IL-2-	0.031	0.03499	0.00692	0.012	0.00706	0.02872	0.05679		0.01259	0.01174	-0.00053	0			0.008	0.00926	0.001	0.01252
	IFN- TNF+ IL-2-	-0.008	0.014	0.042	0.086	0.041	0.02072	0.00331		-0.001	0.01308	-0.05106	0.05			-0.001	-0.003	0.027	0.001
E)	Multifunctional CD8+ T Cells (2nd Study, Spider Plot)
	Day 0	Triple Non-Responders								Triple Responders
	IFN+TNF+IL-2+	0	0	0	0	0	0	0	0	-0.014	0	-0.00583	0.00583	-0.012	0.047	0.00384	0	0	0.012
	IFN+ TNF- IL-2+	0	0.018	0	0	0	0	0	0	-0.13	0	-0.035	0	0	-0.966	0.017	-0.082	0	0
	IFN+ TNF+ IL-2-	0.068	0.0088	0.031	0	0.098	0	0.049	0	-0.00803	0	0.031	0.017	0.02	0.089	0.017	0.072	0	0
	IFN- TNF+ IL-2+	0	0	0	-0.025	0	0	0	0.043	-0.00343	0	-0.012	-0.00656	0	-0.17	-0.015	-0.021	0	0
	IFN- TNF- IL-2+	0.005	0.471	-0.016	0.024	0	0	0.064	0.043	-0.605	0.32	-0.559	0	0.012	-1.346	-0.078	-1.03	-1.9	0.052
	IFN+ TNF- IL-2-	0.22197	0.831	0.26	0	0.26	0	0.1	0	0.09	0.13	0.061	0.24344	0.044	0.004	0.149	0.249	0	0.15
	IFN- TNF+ IL-2-	0	0.121	0.27	0.63	0.077	0	0.24	0.07	0.162	-0.17	0.051	0.046	0.01	0.68	0.222	0	0.087	0.037
	Day 3	Triple Non-Responders								Triple Responders
	IFN+TNF+IL-2+	0	0	0	0	0	0	0.016	0	-0.00341	0	-0.027	-0.035		0.027	0.00774	0	0.039	1.21
	IFN+ TNF- IL-2+	0	0	0	0	0	0	0	0.015	0	0	0.029	0		0	-0.00726	0	0.00964	0.9
	IFN+ TNF+ IL-2-	0.025	0.015	0	0	0.042	0.01	0.032	0.015	-0.01	0	0.044	-0.11		0.155	0.00774	0	0.0544	1.27
	IFN- TNF+ IL-2+	0	0	0	0	0	-0.00677	0.011	0	0.0071	0	0	-0.00266		0	0	-0.12	0	0.431
	IFN- TNF- IL-2+	0.013	-0.012	-0.046	-0.54	-0.021	-0.004	0.07	0.011	0.079	-0.16	0.009	-0.00266		-0.029	-0.37	-0.23	-0.043	0.343
	IFN+ TNF- IL-2-	0.36	1.26077	0.063	-0.034	0.088	1.14	0.443	0.015	0.2	0.073	0.00818	0.002		0.08	0.21231	0	0.5264	3.43
	IFN- TNF+ IL-2-	-0.00658	0.031	0.21	1.71	0.147	0.02423	0.103	0.075	0.169	0.056	0.068	-0.192		0.266	0.17	0	0.122	0.21
	Day 6/7	Triple Non-Responders								Triple Responders
	IFN+TNF+IL-2+	0	0	0	0		0	0.00517	0	0.018	0	0			0.24	0	0	0.025	0
	IFN+ TNF- IL-2+	0	0.00661	0	0		0	0.00517	0	0.00455	0.00857	0			-0.087	-0.029	0	0.017	0.00926
	IFN+ TNF+ IL-2-	0.022	0.00825	0	0.016		0.00844	0.013	0	0.006	0.001	0.021			0.11033	0.02218	0	0.075	0
	IFN- TNF+ IL-2+	0	0.0033	0	-0.00451		0	0	0	-0.00215	0	0			0.36033	0.042	0	0	0.019
	IFN- TNF- IL-2+	0	0.168	0.9	0.014		-0.01265	0.026	0.212	0.08	0.04	-0.0107			-0.61	-0.864	-0.03	0.08	0.92
	IFN+ TNF- IL-2-	0.17	1.07525	0.023	0.17		0.39	0.80635	0	0.191	0.04	0.02107			0.11033	0.085	0.049	0.51005	0.065
	IFN- TNF+ IL-2-	-0.009	0.022	0.199	0.43		0.00689	0.058	0.084	0.114	-0.143	0.027			0.192	0.213	0.059	0.14337	0.028
	Day 21	Triple Non-Responders								Triple Responders
	IFN+TNF+IL-2+	0	0	0	0.011	-0.073	0	0.012	0	0	0	0	-0.0016	0.00077	-0.013	0	0	0.022	0.012
	IFN+ TNF- IL-2+	0	0	0	0	0	0	0.012	0	0	0.016	0	0	0	-0.039	0	-0.014	-0.00772	0
	IFN+ TNF+ IL-2-	0	0.014	0	-0.00698	-2.174	0.01805	0.01669	0	0.042	-0.012	0.014	0.03759	0.001	0.257	0.019	-0.014	0.043	0.0061
	IFN- TNF+ IL-2+	0	0.00705	0	0	-0.024	0	0	-0.011	-0.016	0	-0.03	0.00102	0.0045	0	0	0	-0.00257	0
	IFN- TNF- IL-2+	0	0.168	0.023	-0.01	0.026	-0.00585	0.018	-0.06	-0.048	-0.044	0.041	-0.0032	0.00077	-0.87	-0.023	-0.11	0.08	-0.053
	IFN+ TNF- IL-2-	0.001	1.198	0.116	0.37302	-0.49	0.78415	0.401	0.04	0.042	0.06048	0.055	0.044	0.015	0	0.048	0.088	0.749	0.18061
	IFN- TNF+ IL-2-	-0.052	0.029	0.07	0.303	-1.97	0.01415	0.15	-0.005	0.16	-0.021	0.048	0.043	0.133	0.527	0.103	0.17	0.077	0.02631
	Day 70	Triple Non-Responders								Triple Responders
	IFN+TNF+IL-2+	0	0	0.014	0	0	0.013	0.00708		-0.011	0.00636	-0.00898	0.035	-0.12194	0	-0.017	0	0.00842	0
	IFN+ TNF- IL-2+	0	0.00255	0	0	0	0	0		-0.002	0	-0.081	0	0.00806	0	0.018	0	0.01646	0
	IFN+ TNF+ IL-2-	0	0.00255	0	0.047	0.13	0.00653	0.014		0.002	-0.017	0.049	-0.025	-6.45	0	0.04453	0	0.051	0
	IFN- TNF+ IL-2+	0	0	0.014	-0.014	0	0	0		-0.0021	0.00636	-0.045	0.00291	-0.00663	0	0.0004	0	0.017	0
	IFN- TNF- IL-2+	0	0.072	0.408	-0.004	0	-0.005	0.304		-0.1	0.062	-0.455	0.00291	-0.00663	0	-0.408	0.96	0.95	-0.84
	IFN+ TNF- IL-2-	0.18	0.68	0.14353	0.16	0.28	0.6	0.338		0.228	0.01805	0.007	-0.13	0.75	0	0.078	0.16	0.127	0.11
	IFN- TNF+ IL-2-	0	0.04	0.109	1.5	-0.03	0.01863	0.19		0.074	-0.05	0.039	-0.03	-5.95	0	0.045	0.11	0.147	0.076
F)
	IFNγ (Central Memory CD4+ T Cells, 2nd study)
	Day post vacc.	Triple Non-Responders							Triple Responders
	0	1.08065	1.59889	0.510204	1.02128	-20.5	0.633918	0	0.472174		0.478871	4.54545	-0.1875	-0.608696	1.68806	0
	6/7	1.77419	1.06911	0.326531	0.989362	1.005	0.486804	2.23881	1.14761		1.18968	3.23485	1.74063		4.1718	9.88468		2.46593
	21	2.25806	1.05002	-0.387755	1.60638	0	1.14371	1.10448	1.03261		1.25565	10.2273	1.0625	0	2.6761	10.2677		1.82738
	70	1.79161	1.16457	1.14286	0.765957	-10.355	1.17196	2.53731	1.19565		0.951613	-4.54545	0	0	2.26833	6.75453		0
	TNFα (Central Memory CD4+ T Cells, 2nd study)
	Day post vacc.	Triple Non-Responders							Triple Responders
	0	1.11111	0.964224	0.987805			0.468085	0.409836		-0.98	-0.125	1.47059	-0.214286	-0.297222	1.17105	8.125	0.156604	181,363636*
	6/7	0.638889	0.498737	-0.0243902			0.787234	2.95082		-1.1948	0.964286	0.294118	-3.57143	-1.11667	2.17105	7.1975	0.411321	1.59091
	21	3.05556	1.13712	-0.47561			0.489362	-0.655738		-1.16	3.51786	5.88235	0.761905	-0.377778	1.55263	10.1875	0.201887	2.40909
	70	1.33333	0.285942	0.646341			0.87234	2.78689		-1.34	2.53571	7.35294		0	1.59211	7.5	0.377358	1
	IL-2 (Central Memory CD4+ T Cells, 2nd study)
	Day post vacc.	Triple Non-Responders							Triple Responders
	0	1.23171	1.13043	0.746154	1.00882	0.525641	0.409396	0.490385	0.539474	0.191489	1.79203	1.90433	-3	5.5	2.65306	0.303371	0.28
	6/7	1.68293	0.254658	0.230769	0.588235	-0.195513	0.492819	2.30769	0.776316	0.129909	1.82812	1.741	-3	21.35	5.13776	1.06742	0.556	0.538933
	21	3.28049	0.565217	0.623077	0.738235	-0.025641	0.852349	1.72115	4.07895	0.182371	3.26562	4.26667	-0.333333	17	4.71429	1.89888	0.416	1.09775
	70	0.256098	0.546584	0.684615	0.785294	-0.141026	0.741745	4.03846	1.1323	0.209726	1.26562	1.2	-6.33333	0	4.32653	1.21348	0.52	0.353094
	IFNγ (Effector Memory CD4+ T Cells, 2nd study)
	Day post vacc.	Triple Non-Responders							Triple Responders
	0	5.28182	2.03175	6.23077	2.4	0.285714	1.22931	0.565217	0.826	0.378947	0.945714	0.771208	1.38542	0.774194	0.678514	0.523256	2.54354
	6/7	7.27273	1.07937	0.846154	0.916667	-1.34286	2.36034		1.19	3.68647	1.64286	1.18252	2.46354	0.854839	2.36591	1.8814	3.23232	1.32908
	21		1.26984	1.66923	1.77778	-3.42857	1.48276	3.76812	2.04	6.25789	2.34571	1.73522	2.27083	4.41935	1.61632	1.66977	5.85859	1.88016
	70	8	0.568254	1.15385	1.41944	-2.71429	1.44138	5.14493	1.216	3.91963	1.77143	0.928021	1.94271	0	1.2811	0.967442	1.21212	0.94756
	TNFα (Effector Memory CD4+ T Cells, 2nd study)
	Day post vacc.	Triple Non-Responders							Triple Responders
	0		-0.1375		3.45714	-0.0434783	0.864865	0.178082	1.3825	0.3	1.68878	0.587084	0.67561	1.62162	0.405188	0.617647	1.04348
	6/7		1	1.33333	0.914286	-0.217391	1.07973	4.38356	0.975	0.85	1.33929	0.763209	-0.707317	1.37838	1.69052	1.67294	0.73913	1.83051
	21		0.875	3.77778	0.295238		0.324324	1.43836	3.1	1.75	3.06888	2.17221	1.73171	3.32432	1.4678	1.77765	1.06522	2.18983
	70		0.385	1.55556	0.828571	-0.826087	0.202703	2.00913	1.86	1.06346	1.51786	1.33072	-24.2439	0	1.13238	1.01176	0.826087	0.610169
	IL-2 (Effector Memory CD4+ T Cells, 2nd study)
	Day post vacc.	Triple Non-Responders							Triple Responders
	0	0.972973	5.9375	6.88976	1.64706	-1.15	0.793103	0.433333	2.04062	0.340909	1	0.752351	0.3	1.33333	0.651184	0.99839	0.656818
	6/7	3.48649	3.6875	0.557743	0.632353	0	0.908621	9.33333	1.92813	1.11591	1.67116	1.19865	1.78333	1.27778	1.96995	1.92915	0.386364	1.29254
	21	4.75676	3.9375	2.69029	0.676471	-3.25	0.617241	4.66667	4.05938	2.04545	2.24259	2.02194	0.625	7.61111	1.79417	2.38486	0.819318	2.39701
	70	4.75676	2.5625	1.74705	0.589706	-7	0.177586	4.88889	2.025	1.22045	1.30728	1.17555	1.68333	0	1.40255	1.35266	0.284091	0.985075

## Sheet: Figure S3
Figure S3
A)
	Senescent CD4+ T Cells (1st Study)
	Day post vacc.	Triple Non-Responders						Triple Responders
	0	5.34	0.1	0.047	6.22	2.24	0.074	0.12	1.09	5.9	0.073	3.71	1.14
	6/7	5.41	0.24	0.081			0.055	0.027	1.34	3.81	0.19	2.65	1.33
	21	6.93		0.12		6.21	0.091	0.12	2.01	6.22	0.28	4.49	1.4
	70	7.2	0.093	0.065		2.7	0.42	0.1	0.6	5.75	0.097	2.68	1.8
	Senescent CD8+ T Cells (1st Study)
	Day post vacc.	Triple Non-Responders						Triple Responders
	0	43	31	8.57	66.3	25.4	21.2	6.11	34.8	48.3	17.1	25.7	6.18
	6/7	47.8	38.2	10.7			14	7.35	40.4	44.9	30.2	20	5.15
	21	47.5		11.8		37.7	17.9	6.42	39.2	53.5	35.3	27.1	7.99
	70	43.5	42.9	9.34		30.8	36.5	5.34	31.9	52.8	20.2	25.4	7.7
	Day 0
	Cell Population	Triple Non-Responders						Triple Responders
	IFNγ+CD4+ T Cells	0.03	0.00039	0.012	0.00398	0.00422	0.00171	0	0.00448	0.00371	0.00466	0.0103	0.000959
	TNFα+CD4+ T Cells	0.125	0.01086	0.012	-0.02469	-0.05889	0.00171	0.00794	0.02	-0.07457	0.00342	-0.078	-0.056
	IFNγ+CD8+T Cells	0,84*	0	0	0.00329	-0.021	0	0	0	-0.02314	-0.00704	0.117	0.01891
	TNFα+CD8+T Cells	1,01*	-0.025	0.00461	-0.00942	-0.013	-0.022	0.023	0.051	-0.583	-0.014	0.237	-0.011
	Day 6/7
	Cell Population	Triple Non-Responders						Triple Responders
	IFNγ+CD4+ T Cells	-0.00947	0.00799	0			0.00638	0.00726	0.00118	0.0029	0.058	-0.0023	0.00776
	TNFα+CD4+ T Cells	0.014	0.00799	0			0.017	0.029	0.00102	0.004878	0.083	-0.11459	0.018
	IFNγ+CD8+T Cells	0.069	-0.00773	0			0.00709	0.019	0.029	0.033	0.00967	0.072	0.01
	TNFα+CD8+T Cells	0.083	-0.015	0.00517			0.00139	0	0.079	0.087	0.019	0.147	0.021
	Day 21
	Cell Population	Triple Non-Responders						Triple Responders
	IFNγ+CD4+ T Cells	0.0031		0.00311		0.015	0.00142	0	0.00266	0.02	0.033	0.00683	0.002328
	TNFα+CD4+ T Cells	0.02594		0.00622		0.02043	0.00709	0.00401	0.011	0.085	0.066	0.036	0.029
	IFNγ+CD8+T Cells	-0.00067		0.00144		0.027	0	0	0.041	0.016	0.082	0.105	0.03
	TNFα+CD8+T Cells	-0.03		0		0.007	0.01	0.017	0.066	0.152	0.082	0.127	0.041
	Day 70
	Cell Population	Triple Non-Responders						Triple Responders
	IFNγ+CD4+ T Cells	0.00763	0.0024	0		-0.00171	0	0.018	0	0.00714	0.00448	0.00449	0.00186
	TNFα+CD4+ T Cells	0.02263	0.00481	0.00202		0.013	0.01057	0.03012	-0.0023	0.019	0.01442	0.001	0.054
	IFNγ+CD8+T Cells	0.00448	-0.041	0.0046		-0.02	-0.01	0	0.00915	0.027	0	-0.00619	0.00868
	TNFα+CD8+T Cells	0.022	0	0.00919		-0.01	0.018	0	-0.01985	0.04	-0.008	0.00316	0.02909
B)
	Senescent CD4+ T Cells (2nd Study)
	Day post vacc.	Triple Non-Responders								Triple Responders
	0	0.41	1.51	37.3	6.83	2.32		0.49	11.1	3.93	0.28	2.78	5.89	2.06	3.93	1.65	0.3	0.47	1.55
	1/3	0.33	2.47	4.33	3.99	1.65	7.77	0.5	16.7	7.14	0.2	4	6.49	0.78	3.52	2.67	0.52	0.45	2.24
	6/7	0.46	1.81	14.9	2.98	1.37	5.98	0.58	7.81	3.85	0.15	2.15	7.24	0.66	2.76	1.14	0.33	0.31	1.26
	21	0.64	2.05	32.3	2.95	1.47	4.45	0.72	10.8	8.36	0.24	2.58	7.89	0.32	2.84	2.22	0.29	0.37	1.21
	70	0.41	1.36	19.6	3.3	0.67	5.38	0.54		6.63	0.19	3.1	6.63	0.38		2.08	0.34	0.33	1.2
	Senescent CD8+ T Cells (2nd Study)
	Day post vacc.	Triple Non-Responders								Triple Responders
	0	5.76	42.8	58.5	79.3	30		53	29.3	28.7	17.6	8.79	41.3	22.6	32	37.3	26.4	3.73	19.6
	1/3	7.26	48	52.1	71.5	30.3	77.4	49.6	33.7	38.6	17.2	11.8	41.6	20.8	29.8	53.3	45.6	17.2	39.2
	6/7	8	42.1	41.1	52.4	19.5	64.6	47.5	33.1	27.4	12.3	9.77	43.8	16.1	29.3	37.6	24.2	9.07	21.3
	21	17.9	43.3	60.2	55.1	27.7	63.7	46	28.2	49.7	12.9	13.4	43.1	14.5	33.2	47.5	23.7	15.8	17.6
	70	9.5	34.4	46.2	67.2	11.3	61.8	48.8		38.6	10.3	14.2	39.7	14		52.7	24.6	11	8.82
	Day 0
	Cell Population	Triple Non-Responders								Triple Responders
	IFNγ+CD4+ T Cells	0.27	0.45	0.037	0.16	-0.8		0.23	0	0.049	0	0	1.78	1.62	-0.35	0.36	0.69	0	0.17
	TNFα+CD4+ T Cells	0	0.21	1.39	-0.73	1.38		0.45	0.79	1.01	0	0.337	0.192	-0.11	2.21	0.72	0.69	0	0.11
	IFNγ+CD8+T Cells	1.42	0.02	0.028	0	0.17		0.042	0	0.011	0	0.2	0.58	-0.086	0.41	0.03	0.23	0	0.053
	TNFα+CD8+T Cells	0.47	0.02	0.04	0.217	-0.075		0	0.15	0.034	0	0.098	0.01966	-0.029	0.54	0.087	0	0	0
	Day 1/3
	Cell Population	Triple Non-Responders								Triple Responders
	IFNγ+CD4+ T Cells	0	0.373	0.075	0.25	1.48	0.12	0	0	0	0	0	-0.79	0.62	0.1	0	0	0.24	4.8
	TNFα+CD4+ T Cells	0	0.51	0.57	2.06	-0.26	0.25	0	1.09	0.48	0	0.733	-0.17	0.88	2.37	0.32	0	0.73	6.24
	IFNγ+CD8+T Cells	0.64	-0.019	0	0	-0.071	0.14	0.043	0.055	-0.002	0	0.3	-0.131	0.01	0.131	-0.002	0	0.058	1.98
	TNFα+CD8+T Cells	0.48	0.002	0.072	0.26	0.23	0	0.024	0.055	0.005	0	0.3	-0.111	0.07	0.183	0.065	0	0.037	1.22
	Day 6/7
	Cell Population	Triple Non-Responders								Triple Responders
	IFNγ+CD4+ T Cells	0.23	0.25	0.027	0.061	-0.5	0.052	0.63	0	0.007	0.3	0.036	1.12	1.74	0	1.48	0.23	0.28	0.17
	TNFα+CD4+ T Cells	0.23	0.187	1.39	1.04	-0.05	0.004	0.63	1.27	0.62	0.45	0.15	-0.03	-0.09	0.89	0.98	0.23	0.28	0.52
	IFNγ+CD8+T Cells	0.36	0.067	0	0.016	0.571	0.063	0.224	0	0.00375	0.038	0.1	-0.11	0.98	-0.033	0	0	0	0
	TNFα+CD8+T Cells	0.36	-0.016	0.065	0.08599	0.331	0.011	-0.004	0	0.009	-0.3	0.1	0.046	0.05	0.477	0.104	0	0	0
	Day 21
	Cell Population	Triple Non-Responders								Triple Responders
	IFNγ+CD4+ T Cells	0.92	0.36	0.021	0.1	-6.53	0.21	0.18	0.05	0.13	0	0.074	1.9	0.86	-0.17	0.52	0.15	0.23	0.24
	TNFα+CD4+ T Cells	1.38	0.29	1.35	2.98	-2.28	0.14	0	0.72	1.73	0.19	1.041	0.24	0.14	2.46	0.51	0.15	0.46	0.33
	IFNγ+CD8+T Cells	0.42	0.02	-0.024	0.019	-3.27	0.02592	0.047	0	0	0	0	0.192	0.152	0.218	0.015	-0.18	0.043	0.11
	TNFα+CD8+T Cells	0	-0.021	0.023	0.076	-1	0.00965	0.078	0	0.076	0	0.22	0.056	-0.013	0.468	0.029	0.08	0.027	0
	Day 70
	Cell Population	Triple Non-Responders								Triple Responders
	IFNγ+CD4+ T Cells	0.2	0.51	0.018	0	1.06	0.067	0.53	0	0.038	0	0	-3.35	-7.22		0.29	0.14	0	0.27
	TNFα+CD4+ T Cells	0.2	0.6	1.76	4.53	0.59	0.067	0.41	2.43	0.73	0	0.16	0.01	-8.79		1.04	0.56	0.32	0.14
	IFNγ+CD8+T Cells	0.59	0.092	0	0.04	1.07	0.031	0.153	0	0	-0.066	0.37	-0.61	-7.18		0.051	0	0	0
	TNFα+CD8+T Cells	0	0.03282	0.068	0.499	0.27	-0.00587	0.02835	0	-0.014	-0.505	0.37	-0.013	-8.44		0.032	0	0	0.12

## Sheet: Figure S4
Figure S4
A)
	Abs. # TREG Cells (1st Study)
	Day post vacc.	Triple Non-Responders					Triple Responders
	0	2935	3685	1570	1674	3404	2230	1896		1477	2196	3872	2462
	3	2680	4309	2746		542		1890	1449		1390	1524	4290
	6/7	3123	1553	1933		4075	3094	1774	5429	1015	1992	4633	3932
	21	3940		672	3073	1307	1933	2839	4338	511	1628	2623	4258
	70	985	1810	2403	2782	2349	1712	1040	380	184	721	5756	1599
	% TFH Cells (1st Study)
	Day post vacc.	Triple Non-Responders					Triple Responders
	0	0.91	1.04	0.6	0.21		2.59	1.74	1.51	1.56	3.79	0.44	0.2
	3	1.63	0.57	0.34	0.29			0.87	4.19	2.51	4.81	0.25	0.34
	6/7	1.23	0.66	0.56			1.8	0.69	4.5	1.83	3.72	0.64	0.19
	21	1.29		0.54	0.63		2.49	0.9	3.33	1.91	4.67	0.53	0.3
	70	2.81	2.59	0.44	0.43		3.24	0.8	1.83	0.83	1.95	0.53	0.23
B)
	% TREG Cells (2nd Study, FACS)
	Day post vacc.	Triple Non-Responders							Triple Responders
	0	0.59	1.8	1.12	0.75	2.2	1.85	1.45	1.19	1.06	0.3			1.51	1.61
	3	1.2	0.85	1.08	1.57	2.74	1.99	1.67	1.1	1.19	0.79	1.39	1.89	1.64	2.2
	6/7	1.37	1.36	1.63	2.41	2.62	2.49	1.21	1.25	1.03	1.01	1.74	1.84	2.07	1.89
	21	1.2	1.69	0.83	2.22	2.57	2	1.28	1.31	1.61	0.86	2.27	1.75	2.2	1.65
	70	1.12	2.22	2.07	2.33	2.9	2.45	1.85	1.39	0.63	1.06	1.51	2	1.4	1.76
	% TREG Cells (2nd Study, TSDR)
	Day post vacc.	Triple Non-Responders							Triple Responders
	0	4.76	6.69	4.66	3.9	5.19	3.05	4.47	1.8	3.57	0.93	3.12	7.12	4.85	3.4
	3	2.79	7.12	4.87	3.34	5.02	4.76	4.32	2.48	2.57	1.68	4.18	7.09	5.26	2.05
	Abs. # TREG Cells (2nd Study)
	Day post vacc.	Triple Non-Responders							Triple Responders
	0	947.773	2297.76	1556.69	815.744	4310.95	3019.35	3037.97	2739.42	1639.51	415.078			2702.48	2730.98
	3	3256.06	2739.91	1702.82	3662.24	3698.15	3093.08	3735.5	1902.07	1734.13	1102.98	1689.26	1690.06	3189.9	3139.85
	6/7	3280.27	1810.11	149.116	7382.98	4691.59	4175.93	2609.68	3210.1	2204.3	2541.28	3340.33	1706.73	3628.64	4912.31
	21	3226.64	1698.23	1505.15	4814.53	4297.35	2514.22	3437.76	2866.24	1717.23	1895.36	2387.04	2877.22	3689.29	2643.72
	70	3609.97	2918.6	2871.52	5674.77	6137.78	3795.6	4904.03	3179.27	595.694	2762.28	2015.18	2027.61	2349.55	4680.16
	% TFH Cells (2nd Study)
	Day post vacc.	Triple Non-Responders								Triple Responders
	0	0.21	0.97	0.61	0.17	0.13	0.093	0.34		0.19	0.3	0.85	0.4		0.99	0.8	0.095	0.15
	3	0.24	0.54	0.47	0.21	0.26	0.08	0.66	0.67	0.15	0.42	2.07	0.41	0.6	0.94	0.9	0.3	0.27
	6/7	0.42	1.87		0.37	0.2	0.25	0.46	0.51	0.25	0.16	2.28	0.45	0.61	0.65	1.18	0.46	0.22
	21	0.16	1.27	0.36	0.49	0.17	0.14	0.67	0.45	0.26	0.48	1.84	1.03	0.55	1.11	1.69	0.084	0.3
	70	0.08	0.53	0.91	0.2	0.16	0.094	0.75	0.49	0.2		1.53	0.86	0.58	1.11	0.66	0.11	0.74
C)
	Ratio TREG/ TFH Cells (1st & 2nd Study)
	Day post vacc.	Triple Non-Responders											Triple Responders
	1/3	0.391478	2.67451	2.40766		1.77966	0.848251	1.25152	1.6946	0.622727	1.25047	0.593312		1.8125	0.434161	0.348654	0.826378	0.96	0.540541	1.17087	0.801887	1.08132	1.65378	1.14386	1.21463	0.341933	0.391352
	6/7	0.385708	1.08639	1.01329		1.16102	0.391919		1.4764	0.774091	0.500692	0.616792	1.66026	2.2538	0.58392	0.720778	0.882147	0.825	1.18065	0.798319	1.82193	1.25512	1.88618	2.08793	0.795873	0.288911	0.752351
	21	0.49896		0.542636	0.537634	2.66949	0.717104	1.2557	1.02694	0.893316	0.718147	0.447967	1.23219	2.25958	0.806933	0.577704	0.806615	0.744654	0.756757	0.80446	0.949292	1.32428	1.07507	1.29945	0.485134	0.836183	0.561576
	70	0.0947834	0.344181	1.29493	0.669542	4,98305085*	2.25723	1.23891	2.64067	1.07102	1.31024	0.578391	1.12528	1.80797	0.630222	1.03908	1.89619	1.02642	0.487662	1.10966		1.96296	0.856495	0.82692	1.32505	0.790135	0.172747

[truncated: 1 more sheets: Figure S5]
